# Supplementary material for: Identification of a serotonin N-acetyltransferase from Staphylococcus pseudintermedius ED99
Source: Front Microbiol. 2023 Feb 22;14:1073539. doi: 10.3389/fmicb.2023.1073539 (PMC9992809; doi:10.3389/fmicb.2023.1073539)
Supplement: SUPPLEMENTARY FIGURE S1 — Standard curves for quantification of NAS and NAT by HPLC analysis. [file Data_Sheet_1.zip]

Archive with 7 entries (7 files):
- Image 1.TIF
- Image 2.TIF
- Image 3.TIF
- Image 4.JPEG
- Image 5.PNG
- Table S1.docx
- Table S2.docx
